# Supplementary material for: Vibrational and DFT Studies and Anticancer Activity of Novel Pd(II) and Pt(II) Complexes with Chloro Derivatives of 7-Azaindole-3-Carbaldehyde
Source: Molecules. 2024 Dec 14;29(24):5909. doi: 10.3390/molecules29245909 (PMC11678368; doi:10.3390/molecules29245909)
Supplement: Supplementary file 1 [file molecules-29-05909-s001.zip]

Archive with 1 entries (1 files):
- molecules-3357278-supplementary.pdf
